# Supplementary material for: Ferritin-Based HA DNA Vaccine Outperforms Conventional Designs in Inducing Protective Immunity Against Seasonal Influenza
Source: Vaccines (Basel). 2025 Jul 10;13(7):745. doi: 10.3390/vaccines13070745 (PMC12299999; doi:10.3390/vaccines13070745)
Supplement: Supplementary file 1 [file vaccines-13-00745-s001.zip]

Archive with 1 entries (1 files):
- vaccines-3715154-supplementary.pdf
